# Supplementary material for: Adsorption and Desorption of Immune-Modulating Substances by Aluminium-Based Adjuvants: An Overlooked Feature of the Immune-Stimulating Mechanisms of Aluminium-Based Adjuvants
Source: Int J Mol Sci. 2024 Nov 19;25(22):12399. doi: 10.3390/ijms252212399 (PMC11594729; doi:10.3390/ijms252212399)
Supplement: Supplementary file 1 [file ijms-25-12399-s001.zip]

Archive with 2 entries (2 files):
- Fig. S1. IJMS.jpg
- Suplemt mat resubmit.pdf
